# Supplementary material for: Effect of Drug Loading in Mesoporous Silica on Amorphous Stability and Performance
Source: Pharmaceutics. 2024 Jan 24;16(2):163. doi: 10.3390/pharmaceutics16020163 (PMC10891643; doi:10.3390/pharmaceutics16020163)
Supplement: Supplementary file 1 [file pharmaceutics-16-00163-s001.zip]

Archive with 1 entries (1 files):
- pharmaceutics-2768862-supplementary.pdf
